# Supplementary material for: Genetic Association between Inflammatory-Related Polymorphism in STAT3, IL-1β, IL-6, TNF-α and Idiopathic Recurrent Implantation Failure
Source: Genes (Basel). 2023 Aug 5;14(8):1588. doi: 10.3390/genes14081588 (PMC10454471; doi:10.3390/genes14081588)
Supplement: Supplementary file 1 [file genes-14-01588-s001.zip]

Archive with 2 entries (2 files):
- Supplementary Figure S1.pdf
- Supplentary Table S1.pdf
